# Supplementary material for: Multimorbidity in Patients with Chronic Liver Disease: A Population-Based Study in the EpiChron Cohort, Spain
Source: J Clin Med. 2024 Nov 27;13(23):7198. doi: 10.3390/jcm13237198 (PMC11642432; doi:10.3390/jcm13237198)
Supplement: Supplementary file 1 [file jcm-13-07198-s001.zip]

Archive with 1 entries (1 files):
- jcm-3315208-supplementary.pdf
